# Supplementary material for: Effect of Soil Acidification on the Production of Se-Rich Tea
Source: Plants (Basel). 2023 Aug 7;12(15):2882. doi: 10.3390/plants12152882 (PMC10420883; doi:10.3390/plants12152882)
Supplement: Supplementary file 1 [file plants-12-02882-s001.zip]

Archive with 1 entries (1 files):
- plants-2477998-supplementary.pdf
